# Supplementary material for: The Role of Bifidobacterium in Liver Diseases: A Systematic Review of Next-Generation Sequencing Studies
Source: Microorganisms. 2023 Dec 17;11(12):2999. doi: 10.3390/microorganisms11122999 (PMC10745637; doi:10.3390/microorganisms11122999)
Supplement: Supplementary file 1 [file microorganisms-11-02999-s001.zip]

Archive with 3 entries (3 files):
- Supplementary File 1.pdf
- Supplementary File 2.pdf
- Supplementary File 3.xlsx
